# Supplementary material for: Adaptation, acceptability and feasibility of a Short Food Survey to assess the dietary intake of children during attendance at childcare
Source: Public Health Nutr. 2020 Mar 17;23(9):1484–94. doi: 10.1017/S136898001900404X (PMC7196734; doi:10.1017/S136898001900404X)
Supplement: Supplementary file 1 [file S136898001900404Xsup.zip]

Archive with 3 entries (3 files):
- S136898001900404Xsup001.pdf
- S136898001900404Xsup002.pdf
- S136898001900404Xsup003.pdf
